# Supplementary material for: Modulation of Serotonin-Related Genes by Extracellular Vesicles of the Probiotic Escherichia coli Nissle 1917 in the Interleukin-1β-Induced Inflammation Model of Intestinal Epithelial Cells
Source: Int J Mol Sci. 2024 May 14;25(10):5338. doi: 10.3390/ijms25105338 (PMC11121267; doi:10.3390/ijms25105338)
Supplement: Supplementary file 1 [file ijms-25-05338-s001.zip]

Archive with 1 entries (1 files):
- ijms-3007859-supplementary.pdf
